# Supplementary material for: ABCA1, ADIPOQ, APOE, FSTL4, and KCNQ1 Gene DNA Methylation Correlates with Lipid Profiles in Mexican Populations
Source: Biomedicines. 2025 Sep 16;13(9):2273. doi: 10.3390/biomedicines13092273 (PMC12467348; doi:10.3390/biomedicines13092273)
Supplement: Supplementary file 1 [file biomedicines-13-02273-s001.zip]

Archive with 2 entries (2 files):
- Fig_S1.pdf
- Table_S1.xlsx
