# Supplementary material for: ABCA1, ADIPOQ, APOE, FSTL4, and KCNQ1 Gene DNA Methylation Correlates with Lipid Profiles in Mexican Populations
Source: Biomedicines. 2025 Sep 16;13(9):2273. doi: 10.3390/biomedicines13092273 (PMC12467348; doi:10.3390/biomedicines13092273)
Supplement: Supplementary file 1 [file biomedicines-13-02273-s001.zip › Table_S1.xlsx]

## Sheet: Hoja1
unique_id	ts_id	chr	start	end	strand	fwd_primer	rev_primer
ABCA1_BS1	ABCA1	chr9	104903631	104903861	-	TAGTTGAGAGGGTTGGATTAGTAGTTT	AAATAAAATTCTTCCACAACAACAAC
ADIPOQ_BS1	ADIPOQ	chr3	186854183	186854497	+	GGTTTTATTGGTTTTAAGGGAGATAT	AAAAAAACTAACCTTCACATCCTTC
ADIPOQ_BS2	ADIPOQ	chr3	186854308	186854625	+	AGTATTTAGTGTGGGATTGGAGATTTA	CCTTCCCCATACACCTAAAACCAAAC
AIM2_BS1	AIM2	chr1	159141593	159141808	+	AGGTATTTGTTAGGTGATTATTTTTGT	CTCCAAATTTTCCAACTATCCCTAT
APOE_BS4	APOE	chr19	44909074	44909367	+	AAGTTGGAGGAGTAGGTTTAGTAGATA	AAACTAAAATCCACCCCAAAAAAAC
FAM134C_BS1	FAM134C	chr17	42608963	42609477	+	AAAATTAGGTAAGTATAGGAAGGAGTT	CCTCCCTCCCCTCTAAATAAAC
FSTL4_BS1	FSTL4	chr5	133384115	133384407	-	AGTTTTTTATTTGGGTTGGGTTTTGA	AAAATCAAACTACTTCCCCACCCTC
FTO_BS2	FTO	chr16	53703923	53704348	+	TTTTTTTGGATTTTAGTTTGTTTGTT	ACCCTATCATCCCTTAATTTAACACC
GNAS_BS1	GNAS	chr20	58888404	58888694	+	TTGGGGTTAATTGTTTGAAAATTTA	AAAAATACAAAACCTCCCCTACTC
KCNQ1_BS2	KCNQ1	chr11	2445516	2445787	+	AAGGTGTTTTTTGAGAGTTGGTGTG	AAATTCACACCTAAACTACCCTCCC
LCLAT1_BS2	LCLAT1	chr2	30447096	30447468	+	TTAAAGGAGTTTTTAAAGAAAGGTATT	ACTCCCCTTCCTACACCTCTAAAATC
LCLAT1_BS3	LCLAT1	chr2	30447483	30447881	+	TTTTTTTTGAGTTATGGATTTTTTT	AAAAACAACCCCAACCCCTACTCTC
ZNF714_BS1	ZNF714	chr19	21082486	21082799	+	TTTTAGTTTTTTTTAGTTATAAGATGG	TAAATACTCCACAATTTTTAAATCAC
ZNF714_BS2	ZNF714	chr19	21082294	21082589	+	TAGGTATTGAGAGATTTATAGTTAAGA	AAAAAACTCCAAATCAAAACCCAATC
ZNF714_BS3	ZNF714	chr19	21081992	21082301	+	TTTTGGGAGGAAGTTTTGTTTGAGAAG	AATACCTACAAATCACAAAACCACAA
ZFP57_BS1	ZFP57	chr6	29680882	29681278	-	TGATTTTTAGGATGGGAAGTTTGATTTT	ACACCTAAATACACCCCAAACTAACC
ZFP57_BS2	ZFP57	chr6	29680528	29680877	-	TTTATTGTGGGTATTTTGGGGATTT	AAACCCTTTCCAACCATTACCCTAC
ZFP57_BS3	ZFP57	chr6	29680290	29680551	-	TAGGGTAATGGTTGGAAAGGGTTTT	TCAATCCTTTAAATACACCCAATCTCTCT
MUC4_BS1	MUC4	chr3	195763172	195763512	-	TTTAGATTGGTTTAGTTTAGGTTATTAATT	ATAATATCATCCCCATTCTTACTAAAA
MUC4_BS2	MUC4	chr3	195762886	195763201	-	TTTTTTTAGTAAGAATGGGGATGATATTAT	CACAATCTAATTATCCAACAAAACAC
